# Supplementary material for: The Khamkhains, Neurotrophic Drimane-Type Sesquiterpenoids Derived from a Polyporaceous Basidiomycete Originating from Thailand
Source: J Nat Prod. 2025 Jul 16;88(7):1840–6. doi: 10.1021/acs.jnatprod.5c00669 (PMC12305638; doi:10.1021/acs.jnatprod.5c00669)
Supplement: Supplementary file 2 [file np5c00669_si_002.zip]

Archive with 9 entries (8 files):
- NMR raw data compounds 1-8_small/
- NMR raw data compounds 1-8_small/NMR data package compound #1.rar
- NMR raw data compounds 1-8_small/NMR data package compound #2.rar
- NMR raw data compounds 1-8_small/NMR data package compound #3.rar
- NMR raw data compounds 1-8_small/NMR data package compound #4.rar
- NMR raw data compounds 1-8_small/NMR data package compound #5.rar
- NMR raw data compounds 1-8_small/NMR data package compound #6.rar
- NMR raw data compounds 1-8_small/NMR data package compound #7.rar
- NMR raw data compounds 1-8_small/NMR data package compound #8.rar
